# Supplementary material for: The Application of an Extracellular Vesicle-Based Biosensor in Early Diagnosis and Prediction of Chemoresponsiveness in Ovarian Cancer
Source: Cancers (Basel). 2023 Apr 30;15(9):2566. doi: 10.3390/cancers15092566 (PMC10177169; doi:10.3390/cancers15092566)
Supplement: Supplementary file 1 [file cancers-15-02566-s001.zip]

Archive with 1 entries (1 files):
- cancers-2280513-supplementary.pdf
